# Supplementary material for: Butyrate producing colonic Clostridiales metabolise human milk oligosaccharides and cross feed on mucin via conserved pathways
Source: Nat Commun. 2020 Jul 3;11:3285. doi: 10.1038/s41467-020-17075-x (PMC7335108; doi:10.1038/s41467-020-17075-x)
Supplement: Supplementary file 5 — Source Data [file 41467_2020_17075_MOESM5_ESM.xlsx]

## Sheet: Fig1a
Growth data:
OD600 of R.hominis on selected HMOs within 24 h
Time	Glc 1	Glc 2	Glc 3	LNT 1	LNT 2	LNT 3	LNB 1	LNB 2	LNB 3	GNB 1	GNB 2	GNB 3	NTC 1	NTC 2	NTC 3	HMOs 1	HMOs 2	HMOs 3
0	0.000475	0.00237	0.00148	0.00208	0.000975	0.00218	0.000575	0.000875	0.000675	-0.00045	0.00215	0.00375	0.00608	0.00187	0.00148	0.02338	0.02208	0.02237
0.25	-0.0019	-0.0019	-0.0003	-0.0033	-0.0042	0.0008	-0.0034	-0.0047	-0.0042	0.01535	0.00905	0.01665	0.0017	-0.0026	0	0.0322	0.0252	0.0291
0.5	-0.00327	-0.00647	-0.00367	-0.00787	-0.00847	-0.00287	-0.00657	-0.01117	-0.01057	0.02	0.0124	0.0194	0.000625	-0.00577	-0.00137	0.03692	0.02773	0.02983
0.75	-0.000875	-0.00628	-0.00418	-0.00558	-0.00658	-0.00288	-0.00648	-0.01158	-0.01138	0.0074	-0.0005	0.0069	0.000825	-0.00428	-0.00138	0.04233	0.03193	0.03442
1	0.000975	-0.00283	-0.00283	-0.00363	-0.00313	-0.00233	-0.00313	-0.00732	-0.00933	0.0125	0.005	0.0124	0.00487	-0.00293	0.000575	0.0353	0.0245	0.0277
1.25	0.0051	0.0002	0.0006	-0.0016	-0.0034	0.0008	-0.001	-0.0028	-0.0057	0.0232	0.0134	0.0198	0.0064	-0.0002	0.0041	0.0391	0.026	0.0308
1.5	0.00528	0.00857	0.00537	0.00128	0.000775	0.00148	0.000975	0.00187	0.000875	0.0338	0.023	0.0301	0.01068	0.00468	0.00537	0.0448	0.0336	0.038
1.75	0.0073	0.0092	0.0026	0.0018	0.0001	0.0014	-0.0001	-0.0052	0.0013	0.0295	0.0234	0.0253	0.0087	0.0022	0.0068	0.0298	0.0202	0.0248
2	0.01123	0.01202	0.00293	0.00623	0.00323	0.000225	0.00413	0.000725	0.00543	0.02265	0.01755	0.01665	0.00603	0.00833	0.00693	0.01872	0.01812	0.02092
2.25	0.00872	0.01443	0.01023	0.00612	0.00812	-0.00108	0.01172	0.00933	0.00432	0.01815	0.00945	0.01665	0.01372	0.00512	0.00672	0.03857	0.03238	0.03188
2.5	0.01617	0.02307	0.02548	0.01657	0.00947	0.00947	0.00467	0.01487	0.00647	0.02515	0.01295	0.01425	0.01528	0.01708	0.01117	0.05117	0.04147	0.03127
2.75	0.0204	0.0309	0.0316	0.0196	0.0146	0.0202	0.0122	0.0175	0.0167	0.02095	0.02275	0.01855	0.0192	0.0185	0.0136	0.0379	0.0421	0.0299
3	0.0226	0.0407	0.0431	0.0236	0.0212	0.0218	0.0207	0.0159	0.0219	0.01555	0.03065	0.01835	0.0226	0.0185	0.0138	0.03405	0.02765	0.03315
3.25	0.03608	0.05078	0.05498	0.02587	0.02158	0.02328	0.01708	0.02077	0.01837	0.02295	0.02045	0.01955	0.02908	0.02228	0.02548	0.0406	0.038	0.0439
3.5	0.04757	0.06427	0.05958	0.02398	0.02338	0.01837	0.02268	0.02568	0.02108	0.02065	0.02265	0.02765	0.02477	0.02948	0.02828	0.03825	0.03305	0.04175
3.75	0.06252	0.07523	0.06742	0.02152	0.01972	0.02983	0.03008	0.03018	0.03318	0.00375	0.02245	0.02705	0.03132	0.03272	0.02003	0.03723	0.03072	0.03782
4	0.06155	0.06945	0.06275	0.01975	0.02135	0.02295	0.03567	0.03497	0.03778	0.01345	0.03355	0.02835	0.01765	0.01965	0.01735	0.03535	0.03605	0.03645
4.25	0.06825	0.08245	0.06765	0.03025	0.02255	0.02665	0.03047	0.03818	0.04278	0.02545	0.02745	0.02555	0.02205	0.01655	0.02195	0.03603	0.03383	0.03952
4.5	0.0834	0.0677	0.0889	0.0403	0.0262	0.0132	0.04927	0.04398	0.04797	0.02745	0.03475	0.03485	0.0281	0.0171	0.0122	0.02548	0.03138	0.02258
4.75	0.10253	0.08803	0.10623	0.03272	0.01773	0.01762	0.04587	0.05268	0.05438	0.03645	0.04385	0.02765	0.02102	0.01883	0.01823	0.01293	0.02193	0.01692
5	0.1212	0.1021	0.1129	0.0259	0.0156	0.0178	0.05547	0.06738	0.03508	0.03325	0.03745	0.01945	0.0183	0.0174	0.0168	0.01913	0.02583	0.03533
5.25	0.1317	0.1308	0.1339	0.0453	0.0268	0.0339	0.06037	0.06087	0.05387	0.03345	0.03295	0.01975	0.0258	0.022	0.0219	0.00822	0.02732	0.02892
5.5	0.14595	0.14965	0.13545	0.04595	0.03475	0.03545	0.06448	0.07128	0.05998	0.03525	0.03345	0.03675	0.02955	0.02325	0.00345	0.02428	0.02338	0.03097
5.75	0.1416	0.1469	0.152	0.0461	0.0291	0.0194	0.07308	0.07097	0.07598	0.02725	0.04475	0.03685	0.0215	-0.0069	0.0126	0.04167	0.04217	0.02647
6	0.16805	0.16195	0.16765	0.05725	0.02685	0.00855	0.08128	0.07508	0.08338	0.03825	0.05085	0.05155	0.03435	0.00775	0.01255	0.0448	0.0518	0.0355
6.25	0.17445	0.17615	0.17925	0.06405	0.03525	0.01885	0.10608	0.09577	0.09978	0.03505	0.05185	0.05935	0.00535	0.01445	0.00965	0.03825	0.01945	0.00775
6.5	0.1918	0.1968	0.1903	0.0723	0.0405	0.0322	0.12038	0.11668	0.11528	0.04825	0.06185	0.03795	0.007	0.0198	0.0172	0.0388	0.0363	0.0324
6.75	0.20615	0.21505	0.21015	0.05965	0.04935	0.03465	0.1505	0.1076	0.1427	0.0657	0.071	0.064	0.01275	0.02465	0.01105	0.03605	0.03945	0.03065
7	0.23952	0.21663	0.23933	0.06813	0.04872	0.04762	0.167	0.1332	0.1626	0.0754	0.0777	0.0572	0.02102	0.03113	0.01393	0.04412	0.03843	0.04152
7.25	0.27125	0.25615	0.26725	0.07595	0.03555	0.04955	0.1698	0.1558	0.1715	0.0866	0.0812	0.0685	0.02305	0.02025	0.01135	0.04805	0.03285	0.04525
7.5	0.30402	0.29242	0.29013	0.08372	0.04342	0.05613	0.1914	0.1563	0.1898	0.0905	0.0879	0.0801	0.02152	0.01833	0.01953	0.02003	0.04122	0.05183
7.75	0.32327	0.29578	0.30998	0.08637	0.04478	0.05038	0.2095	0.1791	0.205	0.1204	0.1171	0.1003	-0.00622	0.01957	0.00988	0.02368	0.03698	0.03157
8	0.33842	0.32943	0.33903	0.09842	0.04283	0.05833	0.229	0.2025	0.2214	0.1287	0.1277	0.1083	-0.03417	0.02102	0.01163	0.02023	0.03843	0.03483
8.25	0.38212	0.34913	0.38222	0.12442	0.05572	0.07262	0.2443	0.2191	0.219	0.1453	0.1455	0.1229	-0.01768	0.03442	0.02583	0.03753	0.04392	0.05083
8.5	0.40892	0.38913	0.41333	0.13813	0.06993	0.06482	0.2469	0.2475	0.2223	0.174	0.1761	0.1516	-0.00907	0.02603	0.03103	0.04433	0.05053	0.05853
8.75	0.45258	0.43498	0.45918	0.11928	0.07658	0.08657	0.2598	0.2628	0.2092	0.1639	0.1967	0.1697	0.00858	0.03857	0.03537	0.06157	0.06788	0.05148
9	0.48257	0.47997	0.49348	0.14338	0.09817	0.10758	0.2795	0.2761	0.2231	0.1845	0.1635	0.1741	0.02198	0.04847	0.03587	0.03848	0.08017	0.03997
9.25	0.5139	0.5074	0.4967	0.1597	0.1148	0.118	0.3001	0.2894	0.2458	0.2078	0.1885	0.1779	0.0269	0.0335	0.0311	0.0389	0.084	0.0447
9.5	0.51525	0.53535	0.51475	0.16425	0.10935	0.12215	0.299	0.3021	0.2609	0.2181	0.1957	0.1868	0.02345	0.03175	0.01095	0.03885	0.08535	0.04345
9.75	0.51692	0.55373	0.54383	0.17643	0.11933	0.13433	0.3153	0.2999	0.2778	0.1657	0.2078	0.2181	0.02603	0.03773	0.01423	0.04133	0.08653	0.04652
10	0.51838	0.57108	0.56407	0.18327	0.13167	0.14597	0.3348	0.3179	0.2779	0.1825	0.2189	0.2292	0.02467	0.03918	0.01657	0.04118	0.08357	0.04978
10.25	0.53502	0.60023	0.58773	0.20503	0.14383	0.16223	0.3284	0.3422	0.3027	0.2073	0.2409	0.2473	0.03542	0.04863	0.02732	0.04453	0.09692	0.06302
10.5	0.56195	0.61955	0.60185	0.22295	0.15645	0.17695	0.3456	0.3503	0.3122	0.2481	0.2631	0.2692	0.03725	0.05055	0.00445	0.05255	0.07015	0.07085
10.75	0.59937	0.61357	0.63258	0.24668	0.17577	0.19737	0.361	0.3607	0.3276	0.2606	0.2734	0.2248	0.01528	0.06258	0.01068	0.06947	0.08367	0.08847
11	0.62395	0.63155	0.65135	0.26285	0.18765	0.16605	0.3713	0.3554	0.3426	0.2808	0.2735	0.251	0.01805	0.06615	0.01275	0.07795	0.09055	0.09775
11.25	0.64523	0.65902	0.67563	0.28342	0.18962	0.18563	0.362	0.3691	0.3567	0.2814	0.2716	0.2519	0.02272	0.07093	0.01903	0.01263	0.08743	0.09012
11.5	0.69022	0.69742	0.71613	0.30323	0.22023	0.20513	0.3794	0.3664	0.3715	0.3067	0.3166	0.2931	0.04152	0.05973	0.03902	0.03993	0.11163	0.11572
11.75	0.6913	0.7096	0.7309	0.322	0.2287	0.2004	0.401	0.3918	0.3868	0.3248	0.3349	0.3123	0.0352	0.0559	0.036	0.0471	0.104	0.1179
12	0.71267	0.72988	0.74967	0.34368	0.24308	0.21577	0.4145	0.4054	0.4	0.3462	0.3548	0.3347	0.03988	-0.02212	0.02908	0.05677	0.07848	0.12018
12.25	0.73793	0.75492	0.77212	0.35702	0.26732	0.24173	0.4295	0.4207	0.4102	0.3657	0.3645	0.3444	0.04953	-0.00768	-0.00407	0.07093	0.08922	0.13503
12.5	0.75755	0.77945	0.79905	0.38845	0.29025	0.26835	0.4425	0.4236	0.4248	0.3934	0.3964	0.3754	0.05755	0.00085	0.00435	0.07305	0.10195	0.13615
12.75	0.77623	0.79812	0.81393	0.40542	0.31062	0.29133	0.456	0.4001	0.4218	0.4231	0.4244	0.4056	0.05822	0.00833	0.00892	0.08203	0.11043	0.13822
13	0.78665	0.80845	0.81575	0.42945	0.31545	0.30645	0.4632	0.4231	0.4337	0.4137	0.4446	0.408	0.05745	-0.01985	0.00475	0.09235	0.11645	0.14475
13.25	0.80232	0.82093	0.82852	0.45672	0.32813	0.33213	0.4762	0.4382	0.4513	0.4317	0.4645	0.4274	0.00922	-0.01057	0.00882	0.10483	0.12693	0.15132
13.5	0.82147	0.83237	0.85047	0.48788	0.35428	0.35888	0.4875	0.4549	0.4183	0.4649	0.4906	0.4564	0.01768	0.01338	0.01638	0.11648	0.14268	0.14268
13.75	0.82478	0.82868	0.85938	0.47658	0.36748	0.37867	0.502	0.4704	0.4223	0.4748	0.498	0.4664	0.02838	0.02728	0.02367	0.13267	0.15478	0.10688
14	0.8247	0.8257	0.8577	0.5007	0.3823	0.4028	0.5163	0.4849	0.4371	0.5044	0.5139	0.4963	0.0112	0.0314	0.01	0.1339	0.1457	0.1156
14.25	0.82105	0.81935	0.85955	0.52885	0.38125	0.42395	0.5208	0.4982	0.4497	0.4655	0.5345	0.5405	0.01915	0.03545	-0.00985	0.14405	0.15075	0.12455
14.5	0.82103	0.79353	0.86043	0.55332	0.40613	0.44603	0.5231	0.5116	0.4578	0.5049	0.5486	0.5632	0.02063	0.03483	-0.00748	0.14622	0.13922	0.11173
14.75	0.8241	0.7977	0.8624	0.5651	0.409	0.4695	0.5465	0.5214	0.4738	0.5361	0.5686	0.5851	0.0251	0.0363	-0.0021	0.1573	0.1531	0.1238
15	0.83093	0.80402	0.87162	0.60523	0.44403	0.50633	0.5573	0.5306	0.4883	0.5829	0.58	0.62	0.03423	0.04593	0.00763	0.17613	0.17353	0.13623
15.25	0.8333	0.8044	0.8659	0.6103	0.4509	0.501	0.5668	0.5423	0.5003	0.606	0.6277	0.6375	0.0335	0.0453	0.0086	0.1762	0.1832	0.1446
15.5	0.8223	0.8118	0.873	0.6388	0.478	0.5313	0.5571	0.5538	0.5129	0.6087	0.6298	0.6382	0.0399	0.0493	0.0136	0.1836	0.1848	0.1589
15.75	0.8178	0.8103	0.8393	0.6609	0.5044	0.5551	0.569	0.5635	0.5276	0.5986	0.6212	0.6268	0.0362	0.0476	0.0106	0.1907	0.1899	0.1162
16	0.8128	0.8069	0.8379	0.682	0.5279	0.5803	0.579	0.5755	0.5393	0.591	0.6115	0.6204	-0.009	0.0425	0.0066	0.1578	0.1973	0.1246
16.25	0.816	0.8058	0.828	0.7005	0.5594	0.5778	0.5991	0.5971	0.5587	0.59	0.589	0.5717	-0.025	0.0161	0.0104	0.1717	0.1923	0.1359
16.5	0.77195	0.80885	0.83265	0.70945	0.58625	0.60875	0.6133	0.6076	0.5512	0.54	0.549	0.5309	-0.02105	0.01865	0.00995	0.18315	0.19745	0.14385
16.75	0.75053	0.80232	0.83313	0.72142	0.59833	0.64123	0.629	0.6134	0.53	0.5186	0.526	0.4754	-0.02378	0.01922	0.00922	0.18643	0.20342	0.15002
17	0.75555	0.80535	0.82555	0.75615	0.62615	0.67345	0.6431	0.6284	0.5446	0.5081	0.5206	0.4824	-0.02085	0.02135	-0.00935	0.19555	0.20905	0.15585
17.25	0.7636	0.8091	0.8246	0.7938	0.6442	0.7079	0.643	0.6465	0.5604	0.4961	0.5127	0.4777	-0.0199	0.0235	-0.0052	0.1981	0.2144	0.1615
17.5	0.74018	0.82257	0.82717	0.85308	0.68637	0.74887	0.627	0.6747	0.5806	0.4951	0.4503	0.4761	-0.000525	0.03977	0.00938	0.19398	0.23038	0.18277
17.75	0.74648	0.75697	0.83147	0.88638	0.71378	0.79078	0.6249	0.679	0.5777	0.4997	0.4576	0.4836	0.00907	0.03728	0.01598	0.21088	0.24427	0.17318
18	0.75025	0.76435	0.83405	0.91005	0.73225	0.82235	0.6305	0.6833	0.5916	0.4932	0.4542	0.4802	0.00865	0.04415	0.01865	0.19455	0.25175	0.17825
18.25	0.73962	0.76423	0.83342	0.92463	0.76143	0.77773	0.6271	0.6769	0.5851	0.4877	0.4586	0.4866	0.00132	0.01172	0.01932	0.19923	0.25303	0.14172
18.5	0.74348	0.77048	0.83108	0.92617	0.75148	0.81458	0.6229	0.6684	0.5866	0.4095	0.4603	0.4881	-0.04133	0.01678	0.02158	0.20618	0.24348	0.15438
18.75	0.74748	0.77448	0.83678	0.95488	0.78328	0.85728	0.6187	0.6572	0.5802	0.3994	0.4519	0.4806	-0.03372	0.01678	0.02388	0.21548	0.25307	0.15157
19	0.77435	0.79185	0.84525	1.00835	0.83915	0.92025	0.6153	0.6052	0.5762	0.3985	0.451	0.4764	-5e-05	0.01885	0.04925	0.20375	0.28875	0.18855
19.25	0.76992	0.79312	0.82193	1.01673	0.86572	0.91973	0.6132	0.6001	0.5727	0.3992	0.4531	0.4453	0.00273	0.02003	0.04902	0.20652	0.23442	0.19262
19.5	0.77533	0.79422	0.82283	1.00513	0.88882	0.93973	0.6097	0.5408	0.5708	0.4206	0.3892	0.4595	0.00452	0.01883	0.04772	0.21373	0.23463	0.19742
19.75	0.78622	0.80683	0.83413	1.00863	0.92922	0.96762	0.6059	0.5268	0.5636	0.4084	0.3865	0.4578	0.01823	0.03143	0.05822	0.19253	0.24923	0.21213
20	0.78727	0.76918	0.83578	0.99587	0.95627	0.98557	0.6046	0.522	0.5444	0.4052	0.3925	0.446	0.02098	0.02937	0.05838	0.19908	0.25307	0.19767
20.25	0.74855	0.76355	0.83195	0.97805	0.97435	0.99355	0.6012	0.5203	0.5389	0.4042	0.4092	0.4548	0.01995	0.02895	-0.00135	0.20575	0.25775	0.20145
20.5	0.7413	0.7682	0.8377	0.9669	1.0062	1.0009	0.5535	0.5213	0.5357	0.4063	0.4182	0.4582	0.0284	0.0348	-0.0277	0.2175	0.2692	0.2175
20.75	0.7491	0.7683	0.8354	0.9403	1.0076	0.9854	0.5555	0.5239	0.5331	0.4242	0.4362	0.4113	0.0271	0.023	-0.0288	0.2201	0.2685	0.214
21	0.75885	0.77255	0.83505	0.92535	0.99075	0.97155	0.5055	0.5232	0.53	0.429	0.4429	0.4174	0.02505	0.02865	-0.02555	0.22105	0.21835	0.21645
21.25	0.75838	0.76538	0.82998	0.90687	0.96598	0.92768	0.5055	0.5226	0.5299	0.4334	0.446	0.4188	0.02187	0.02768	-0.03513	0.21318	0.19068	0.20638
21.5	0.76307	0.76187	0.83018	0.89668	0.95317	0.91397	0.5056	0.5196	0.5231	0.439	0.453	0.4233	-0.00523	0.03247	-0.03113	0.21307	0.18907	0.20228
21.75	0.74265	0.77355	0.71685	0.89615	0.94915	0.90925	0.5021	0.5198	0.5168	0.4368	0.4227	0.419	0.00335	0.04435	-0.02025	0.22155	0.19175	0.20545
22	0.75145	0.75925	0.72185	0.88355	0.93105	0.86515	0.5025	0.4693	0.5202	0.4441	0.4379	0.4242	0.00085	0.04135	-0.00785	0.21275	0.18795	0.20025
22.25	0.76987	0.77348	0.74338	0.89038	0.92917	0.86118	0.5028	0.4735	0.5115	0.4344	0.4468	0.4298	0.01547	-0.04543	0.02338	0.22837	0.20138	0.21027
22.5	0.7739	0.737	0.7458	0.8821	0.9117	0.8461	0.5026	0.4801	0.5078	0.4318	0.4515	0.4301	0.0147	-0.0442	0.0262	0.22	0.1989	0.2069
22.75	0.7679	0.7424	0.7404	0.869	0.8916	0.8245	0.5016	0.4844	0.4306	0.4394	0.4519	0.4291	0.0079	-0.048	0.029	0.2163	0.1884	0.1857
23	0.7635	0.7426	0.7374	0.8556	0.8745	0.8091	0.4955	0.485	0.4352	0.4435	0.4565	0.4291	0.0055	-0.0482	0.0322	0.2146	0.1853	0.1748
23.25	0.77245	0.75515	0.74115	0.78625	0.86935	0.79255	0.4911	0.4847	0.4401	0.4389	0.4609	0.4298	0.01185	-0.03905	0.01405	0.21565	0.19505	0.17965
23.5	0.7522	0.7542	0.7394	0.7846	0.8584	0.7812	0.4896	0.4815	0.4435	0.4414	0.4633	0.3569	0.0097	-0.0401	0.0192	0.2131	0.1918	0.1771
23.75	0.75313	0.75592	0.74023	0.78143	0.84823	0.77212	0.4875	0.4821	0.449	0.4437	0.4665	0.3604	0.01273	-0.07988	0.02353	0.21443	0.19293	0.17822

## Sheet: Fig1b
Growth data:
OD600 of R.inulinivorans on HMOs within 24 h
Time	Glc 1	Glc 2	Glc 3	HMO_1%_ 1	HMO_1%_ 2	HMO_1%_ 3	HMO_4%_ 1	HMO_4%_ 2	HMO_4%_ 3	Control 1	Control 2	Control 3
0	0.0251667	0.0250667	0.0241667	0.0254667	0.0232667	0.0237667	0.0235667	0.0240667	0.0226667	0.0344667	0.0351667	0.0326667
1	0.0400667	0.0366667	0.0381667	0.0355667	0.0340667	0.0389667	0.0395667	0.0367667	0.0380667	0.0536667	0.0527667	0.0519667
2	0.0349	0.0355	0.0393	0.0303	0.0356	0.039	0.0378	0.0419	0.0368	0.0464	0.0474	0.0457
3	0.0391667	0.0420667	0.0377667	0.0306667	0.0285667	0.0304667	0.0371667	0.0262667	0.0366667	0.0468667	0.0492667	0.0511667
4	0.0465	0.0423	0.0535	0.0324	0.0478	0.0371	0.0429	0.0358	0.0406	0.0576	0.0664	0.0605
5	0.0557667	0.0434667	0.0438667	0.0391667	0.0346667	0.0350667	0.0591667	0.0426667	0.0647667	0.0365667	0.0525667	0.0327667
6	0.032	0.0325	0.048	0.0531	0.0336	0.043	0.0819	0.0872	0.0495	0.0378	0.0576	0.0418
7	0.100567	0.0640667	0.104867	0.0982667	0.0748667	0.0706667	0.151267	0.119267	0.110467	0.0291667	0.0527667	0.0548667
8	0.223467	0.164867	0.211367	0.207067	0.198267	0.180567	0.262667	0.226367	0.227467	0.0366667	0.0687667	0.0546667
9	0.4431	0.3932	0.4254	0.3593	0.3719	0.332	0.4051	0.4129	0.4347	0.0599	0.0499	0.0842
10	0.742033	0.683533	0.694733	0.520333	0.522433	0.476733	0.715833	0.749633	0.727733	0.0547333	0.0635333	0.0110333
11	0.928667	0.916167	0.911167	0.564367	0.562267	0.514567	0.800367	0.824467	0.838067	0.0652667	0.0761667	0.00466667
12	0.986367	0.983767	0.969867	0.510767	0.484567	0.489867	0.826067	0.853067	0.875567	0.0700667	0.0215667	0.0211667
13	1.02933	1.01783	1.04603	0.495633	0.449033	0.470433	0.865333	0.883933	0.902933	0.0369333	-0.0185667	0.0344333
14	1.0813	1.0692	1.0925	0.4683	0.4331	0.4407	0.8595	0.8777	0.8462	0.0421	0.0148	0.0456
15	1.0981	1.0765	1.1122	0.4547	0.4175	0.4182	0.8515	0.847	0.8518	-0.036	0.0313	-0.0026
16	1.08987	1.10757	1.11867	0.452367	0.437067	0.427667	0.849967	0.832767	0.821367	-0.0324333	0.0644667	0.00106667
17	1.09813	1.13513	1.15333	0.476533	0.442733	0.446933	0.865033	0.868333	0.871533	0.00953333	0.00363333	0.0409333
18	1.09537	1.10317	1.09677	0.464367	0.434567	0.413667	0.832567	0.877367	0.816967	0.00486667	-0.00913333	-0.0417333
19	1.16447	1.14567	1.15537	0.489467	0.459067	0.475767	0.809267	0.949467	0.885467	0.0369667	-0.00543333	0.0332667
20	1.16513	1.05983	1.10973	0.416833	0.455333	0.443833	0.823533	0.838633	0.843833	0.0348333	-0.00626667	0.0271333
21	1.1391	1.0802	1.1027	0.4218	0.4581	0.4565	0.8103	0.7737	0.811	-0.0002	0.0076	0.0323
22	1.1327	1.0701	1.103	0.4273	0.3553	0.4184	0.8237	0.7632	0.8085	-0.0418	0.0025	-0.015
23	1.0995	1.0826	1.1144	0.3644	0.3967	0.4258	0.8228	0.769	0.8182	-0.025	0.0119	-0.0085
24	1.1044	1.081	1.0986	0.3802	0.4168	0.4247	0.8355	0.7722	0.7599	-0.0175	0.0035	0.002

## Sheet: Fig1c
Growth data:
Final OD600 of E.ramulus and R. inulinivorans on selected HMOs after 24 h
		Substrate
Organism:	Replicate	Glc	LNT	LNB	GNB	Control
R.inulinivorans	Rep1	1.172	0.254	0.683	0.689	0.03
R.inulinivorans	Rep2	1.156	0.232	0.689	0.668	0.025
R.inulinivorans	Rep3	1.107	0.243	0.682	0.685	0.004
E. ramulus	Rep1	1.733	1.404	N.D.	N.D.	0.003
E. ramulus	Rep2	1.634	1.399	N.D.	N.D.	0.073
E. ramulus	Rep3	1.738	1.292	N.D.	N.D.	0.085
N.D. Not determined

## Sheet: Fig1d
Growth data:
Final OD600 of E.ramulus, R. inulinivorans and R. hominis on selected HMOs and HMO derived monosaccharides after 24 h
Organism/Substrate	Glc	Gal	GlcNAc	GalNAc	Fuc	Neu5Ac	Lac	2'FL	3Fl	3'SL	6SL	Control
R.hominis	1.67575	1.161	0.08675	0.09175	0.09825	0.09875	1.19	0.09	0.0288	0.5391	0.648	0.10075
	1.66	1.14	0.09	0.11	0.11	0.1	1.26	0.12	0.02	0.51	0.67	0.13
	1.68	1.18	0.08	0.07	0.12	0.09	1.21	0.07	0.07	0.59	0.59	0.12
R. inulinivorans	1.2275	1.22475	1.313	0.01	0.11825	0.97	0.938	0.01	0.05333	0.0123	0.018	0.0095
	1.22	1.23	1.35	0.01	0.12	0.98	0.91	0.01	0.01	0.02	0.01	0.02
	1.23	1.23	1.31	0.01	0.12	0.96	0.97	0.01	0.02	0.01	0.02	0.01
E. ramulus	1.78	1.48	1.79625	0.0055	0.019	0.01125	0.666	0.023	0.033	0.013	0.007	0.0225
	1.78	1.57	1.78	0.01	0.02	0.01	0.7	0.03	0.02	0.03	0.01	0.01
	1.81	1.55	1.76	0.01	0.02	0.01	0.68	0.01	0.01	0.04	0.02	0.02

## Sheet: Supplementary Fig 2
Growth data:
OD600 of R.hominis on equimolar amounts of Xylotetraose and LNT over time
Sample	Time (h)	Culture 1	Culture 2	Culture 3
0	0	0	0.015	0.005
1	3.5	0.015	0.02	0.015
2	5.5	0.16	0.155	0.165
3	6.5	0.32	0.33	0.375
4	8	0.685	0.66	0.675
5	9.5	1.005	1.025	0.99
6	24	0.965	0.95	0.98

## Sheet: Supplementary Fig 4c
Kinetic data
	E.ramulus GH 136 w.t.					E.ramulus GH 136 Y145A mutant
		V/E (s-1)					V/E (s-1)
	Substrate_LNT concentration (mM)	Reaction 1	Reaction 2	Reaction 3		Substrate_LNT concentration (mM)	Reaction 1	Reaction 2	Reaction 3
	0.1	18.3537	15.5729	17.5592		0.14632	7.87807	8.34149	8.20908
	0.15	31.7019	26.458	29.8745		0.21948	9.86414	10.6586	9.93034
	0.25	42.8254	40.2034	39.5678		0.32922	14.2997	14.1011	14.2335
	0.4	62.6887	54.9817	56.3324		0.49383	19.3973	21.3833	20.3241
	0.5	71.4286	72.9382	74.0505		0.74074	27.6064	30.1882	27.805
	0.6	78.8972	73.9711	73.6533		1.11111	38.5297	39.7876	39.5228
	1	94.5495	84.4589	89.2519		1.66667	54.5507	51.8364	53.4915
	1.5	104	104	106		2.5	72.4253	78.8469	75.603
	2.5	130	131	128

## Sheet: SupplementaryFigure8a
Growth data of mucin co-culture experiment
	time (h)	Mucin+ A. muciniphila +R.hominis + R. inulinivorans OD600 over time
		Culture 1	Culture 2	Culture 3	Culture 4
	0	0.08	0.07	0.065	0.075
	6	0.14	0.165	0.145	0.14
	8	0.205	0.225	0.225	0.215
	12	0.425	0.455	0.435	0.445
	16	0.705	0.68	0.67	0.665
	24	0.98	0.995	0.98	0.975
	48	1.085	1.065	1.035	1.055
	time (h)	Mucin+ R. hominis + R. inulinivorans OD600 over time
		Culture 1	Culture 2	Culture 3	Culture 4
	0	0.07	0.055	0.075	0.045
	6	0.115	0.105	0.11	0.11
	8	0.125	0.14	0.125	0.12
	12	0.14	0.145	0.15	0.17
	16	0.17	0.175	0.175	0.175
	24	0.16	0.15	0.135	0.155
	48	0.235	0.275	0.185	0.185
	time (h)	Mucin + A. muciniphila OD600 over time
		Culture 1	Culture 2	Culture 3	Culture 4
	0	0.035	0.045	0.035	0.035
	6	0.075	0.09	0.08	0.095
	8	0.16	0.115	0.11	0.135
	12	0.3	0.215	0.26	0.295
	16	0.62	0.65	0.585	0.615
	24	0.86	0.835	0.86	0.835
	48	0.845	0.85	0.905	0.68
	time (h)	YCFA + A. muciniphila + R. hominis+ R. inulinivornas OD600 over time
		Culture 1	Culture 2	Culture 3	Culture 4
	0	0.015	0.01	0.02	0.015
	6	0.04	0.04	0.04	0.04
	8	0.05	0.05	0.05	0.05
	12	0.065	0.05	0.065	0.065
	16	0.105	0.08	0.1	0.105
	24	0.1	0.105	0.115	0.115
	48	0.03	0.05	0.05	0.04

## Sheet: SupplementaryFigure8b
	time (h)	Mucin+ A. muciniphila +R.hominis + R. inulinivorans pH over time
		Culture 1	Culture 2	Culture 3	Culture 4
	0	6.61	6.64	6.66	6.66
	6	6.3	6.27	6.29	6.29
	8	6.23	6.21	6.2	6.21
	12	6.02	6.01	5.99	6
	16	5.73	5.74	5.75	5.74
	24	5.52	5.52	5.52	5.53
	48	5.39	5.39	5.39	5.39
	time (h)	Mucin+ R. hominis + R. inulinivorans pH over time
		Culture 1	Culture 2	Culture 3	Culture 4
	0	6.62	6.64	6.65	6.66
	6	6.4	6.36	6.36	6.35
	8	6.35	6.34	6.32	6.32
	12	6.34	6.33	6.32	6.32
	16	6.37	6.36	6.34	6.34
	24	6.37	6.37	6.35	6.35
	48	6.31	6.3	6.15	6.2
	time (h)	Mucin + A. muciniphila pH over time
		Culture 1	Culture 2	Culture 3	Culture 4
	0	6.64	6.67	6.69	6.7
	6	6.42	6.41	6.41	6.39
	8	6.32	6.31	6.34	6.31
	12	6.03	6.02	6.08	6.01
	16	5.72	5.7	5.73	5.69
	24	5.53	5.53	5.53	5.52
	48	5.43	5.44	5.41	5.42
	time (h)	YCFA + A. muciniphila + R. hominis+ R. inulinivornas pH over time
		Culture 1	Culture 2	Culture 3	Culture 4
	0	6.59	6.6	6.59	6.59
	6	6.41	6.4	6.4	6.39
	8	6.38	6.38	6.39	6.39
	12	6.36	6.37	6.39	6.37
	16	6.33	6.37	6.34	6.32
	24	6.37	6.38	6.38	6.39
	48	6.38	6.4	6.4	6.37

## Sheet: SupplementaryFigure8c
Final butyrate concentration of co-culture experiment in mM
After 24h	Culture condition
Replicate:	Mucin + R.hominis+R.inulnivorans+A.muciniphila (mM Butyrate)	Mucin + R.hominis+R.inulnivorans (mM Butyrate)	YCFA medium + R.hominis+R.inulnivorans+A.muciniphila (mM Butyrate)
Culture1	6.19156	1.92187	1.90419
Culture2	6.34819	1.38646	0.7423
Culture3	6.34424	1.28463	1.64952
Culture4	6.16663	0.92643	1.75198
After 48h	Culture condition
Replicate:	Mucin + R.hominis+R.inulnivorans+A.muciniphila (mM Butyrate)	Mucin + R.hominis+R.inulnivorans (mM Butyrate)	YCFA medium + R.hominis+R.inulnivorans+A.muciniphila (mM Butyrate)
Culture1	7.51502	4.37595	1.86723
Culture2	7.97297	4.20001	0.8634
Culture3	7.30526	4.02231	1.55378
Culture4	7.83416	3.9861	1.69472
